# Supplementary material for: Structural Modifications Introduced by NS2B Cofactor Binding to the NS3 Protease of the Kyasanur Forest Disease Virus
Source: Int J Mol Sci. 2023 Jun 30;24(13):10907. doi: 10.3390/ijms241310907 (PMC10342073; doi:10.3390/ijms241310907)
Supplement: Supplementary file 1 [file ijms-24-10907-s001.zip]

Archive with 6 entries (6 files):
- Supplementary Information.pdf
- Supplementary_File_S1.xlsx
- Supplementary_File_S2_db06191_decomp.csv
- Supplementary_File_S3_db06295_decomp.csv
- Supplementary_File_S4_db06997_decomp.csv
- Supplementary_File_S5_db12424_decomp.csv
