# Supplementary material for: Structural Modifications Introduced by NS2B Cofactor Binding to the NS3 Protease of the Kyasanur Forest Disease Virus
Source: Int J Mol Sci. 2023 Jun 30;24(13):10907. doi: 10.3390/ijms241310907 (PMC10342073; doi:10.3390/ijms241310907)
Supplement: Supplementary file 1 [file ijms-24-10907-s001.zip › Supplementary_File_S1.xlsx]

## Sheet: pdb_ns2b_A and pdb_ns2b_B
Table S3: Binding pockets of the NS2B/NS3 -A conformation from the DoGSiteScorer program.
Binind pocket name	volume	enclosure	surface	depth	surf/vol	ell c/a (ellipsoid main axes ratios, with a > b > c)	ell b/a (ellipsoid main axes ratios, with a > b > c)	siteAtms	accept	donor	hydrophobic_interactions	hydrophobicity	metal	Cs	Ns	Os	Ss	Xs	negAA	posAA	polarAA	apolarAA	simpleScore	drugScore	amino_acid
P_1	216.38	0.22	455.93	11.13	2.10708	0.12	0.13	56	10	5	24	0.62	0	42	8	6	0	0	0.27	0	0.27	0.36	0.14	0.417456	THR3 ALA4 GLU5 TRP6 TYR43 LYN64 GLY65 VAL80 VAL81 ASP82 GLU83
P_3	134.34	0.13	310.16	7.87	2.30877	0.29	0.34	49	20	2	8	0.27	0	33	5	11	0	0	0.08	0	0.5	0.42	0	0.235299	GLY65 VAL66 LEU79 VAL81 ASP82 ALA84 ILE85 SER86 GLY87 TYR89 TYR100 GLY101
P_2	136	0.25	324.37	7.47	2.38507	0.36	0.39	24	6	2	12	0.6	0	19	2	3	0	0	0.2	0	0.3	0.5	0.02	0.233774	GLY20 GLY21 GLU22 VAL23 LEU25 PRO148 THR177 GLU179 ALA180 VAL182
P_4	103.62	0.18	315.94	6.84	3.04903	0.31	0.48	36	18	2	8	0.29	0	23	4	9	0	0	0.33	0	0.44	0.22	0	0.155611	GLU22 TRP110 GLY112 GLU113 THR114 GLN132 PRO133 GLY134 GLU135
Table S4: Binding pockets of the NS2B/NS3 -B conformation from the DoGSiteScorer program.
Binding pokcet name	volume	enclosure	surface	depth	surf/vol	ell c/a (ellipsoid main axes ratios, with a > b > c)	ell b/a (ellipsoid main axes ratios, with a > b > c)	siteAtms	accept	donor	]	hydrophobicity	metal	Cs	Ns	Os	Ss	Xs	negAA	posAA	polarAA	apolarAA	simpleScore	drugScore	amino_acid
P_1	320.19	0.15	533.63	14.34	1.6666	0.15	0.37	81	28	8	21	0.37	0	57	9	15	0	0	0.12	0	0.35	0.41	0.15	0.620269	ALA4 GLU5 TRP6 LYN39 TYR43 GLY62 ALA63 LYN64 GLY65 VAL66 LEU67 LEU79 VAL81 ASP82 SER86 TYR100 GLY101
P_2	270.14	0.14	530.71	14.72	1.96457	0.17	0.25	71	24	11	34	0.49	0	45	14	11	1	0	0.07	0.07	0.36	0.36	0.15	0.595226	VAL66 LEU67 HIE68 CYM99 TYR100 GLY102 ALA103 TRP104 SER105 LEU106 GLU107 SER108 ARG109 GLN187
P_3	259.14	0.23	484.09	11.22	1.86806	0.15	0.26	60	36	3	9	0.19	0	37	6	17	0	0	0.33	0	0.33	0.33	0.01	0.450248	GLU9 VAL10 GLU11 ASP40 GLY41 TYR61 GLY62 ALA63 TRP104 SER105 LEU106 GLU107 GLY165 GLU166 VAL167
P_4	179.71	0.18	392.03	9.69	2.18146	0.16	0.31	51	18	9	11	0.29	0	33	8	10	0	0	0.25	0.25	0.25	0.25	0	0.308513	VAL27 ARG28 GLN29 ASP30 ALA31 GLY33 ARG94 GLU95 LEU138 GLU139 ASN140 ARG142
P_5	122.3	0.38	254.17	6.34	2.07825	0.34	0.5	23	2	3	16	0.76	0	17	3	3	0	0	0.22	0	0.33	0.44	0.07	0.182552	GLY20 GLY21 GLU22 VAL23 PRO148 THR177 GLU179 ALA180 VAL182
---- Short descriptor explanation -----------
lig_cov: percentage of ligand covered by the predicted pocket;
poc_cov: percentage of the pocket covered by the co-crystallized ligand;
Size and shape descriptors:
volume: pocket volume in A^3 calculated via grid points;
surface: pocket surface in A^2 calculated via grid points;
lipo_surf: solvent accessible lipophilic surface;
depth: depth of the pocket in A;
ellips c/a or b/a: ellipsoid main axes ratios, with a > b > c;
enclosure: ratio of number of surface to hull grid points;
Functional group descriptors:
H-don: number of hydrogen bond donors;
H-acc: number of hydrogen bond acceptors;
Met: number of metals;
Hphob: number of hydrophobic contacts;
siac ratio: relative number of hydrophobic SIACs;
Element descriptors:
nof_dif_atms: number of surface atoms lining the pocket;
elem_x: number of elements of specific type in active site; types: C, N, O, S or other (X);
Amino acid composition:
aa_apol, aa_pol, aa_pos, aa_neg: relative number of amino acids apolar, polar, positive, and negative);
Amino acid descriptors:
ALA, ARG,...: number of amino acids in pocket, 3-letter code of 20 amino acid types;
