# Supplementary material for: Structural Modifications Introduced by NS2B Cofactor Binding to the NS3 Protease of the Kyasanur Forest Disease Virus
Source: Int J Mol Sci. 2023 Jun 30;24(13):10907. doi: 10.3390/ijms241310907 (PMC10342073; doi:10.3390/ijms241310907)
Supplement: Supplementary file 1 [file ijms-24-10907-s001.zip › Supplementary_File_S2_db06191_decomp.csv]

	dec_01	dec_02	mean	std
L HIT 1	-8.030050992000001	-9.982909951999993	-9.006480471999996	0.9764294799999957
R LEU 50	-1.3212552160000006	-2.435161792	-1.8782085040000003	0.5569532879999998
R HID 54	-1.7485812800000007	-0.9081764000000004	-1.3283788400000005	0.4202024400000001
R PRO 48	-1.1372139200000027	-1.4276401119999995	-1.282427016000001	0.14521309599999843
R TYR 46	-0.9719819200000005	-0.7259238239999997	-0.8489528720000001	0.12302904800000042
R THR 3	-0.6471705280000001	-0.9976350239999988	-0.8224027759999994	0.17523224799999937
R LEU 51	-0.09414968000000037	-1.3121064160000007	-0.7031280480000005	0.6089783680000002
R GLY 49	-0.0709789760000005	-0.7424587519999997	-0.40671886400000007	0.33573988799999954
R GLY 53	-0.5628618719999998	-0.01049398400000026	-0.286677928	0.2761839439999998
R VAL 80	-0.23507003200000073	-0.27677779200000013	-0.2559239120000004	0.0208538799999997
R LEU 2	-0.07849999999999817	-0.1205790080000001	-0.09953950399999914	0.021039504000000965
R SER 47	-0.05275443199999905	-0.10142553600000008	-0.07708998399999957	0.024335552000000517
R TRP 52	-0.03405809600000199	-0.09749137600000117	-0.06577473600000158	0.031716639999999595
R ILE 85	-0.06811862399999952	-0.05238993599999983	-0.060254279999999674	0.007864343999999843
R ARG 44	-0.06448670399999798	-0.04487080000000617	-0.05467875200000208	0.009807951999995904
R ALA 4	-0.05558000000000014	-0.05219292799999831	-0.05388646399999923	0.001693536000000915
R ILE 45	-0.04539999999999891	-0.050199999999999745	-0.04779999999999933	0.0024000000000004157
R TRP 6	0.007229055999999865	-0.06787163200000189	-0.03032128800000101	0.037550344000000874
R LEU 79	-0.01242000000000143	-0.020479999999999804	-0.016450000000000617	0.004029999999999187
R ARG 55	-0.013420000000003256	-0.017539999999999622	-0.015480000000001439	0.002059999999998183
R TYR 43	-0.011460000000001375	-0.014557631999997938	-0.013008815999999656	0.0015488159999982815
R VAL 81	-0.013520000000001637	-0.009496463999999776	-0.011508232000000706	0.0020117680000009304
R GLN 56	-0.011140000000001465	-0.011600000000001102	-0.011370000000001284	0.0002299999999998189
R LYN 64	0.0025200000000016234	-0.012602016000000039	-0.005041007999999208	0.007561008000000831
R ALA 84	-0.002539999999999436	-0.004419999999999202	-0.003479999999999319	0.0009399999999998832
R ILE 57	-0.0026399999999996916	-0.003979999999999113	-0.003309999999999402	0.0006699999999997105
R VAL 59	-0.0030800000000002115	-0.002579999999999849	-0.0028300000000000304	0.0002500000000001813
R LEU 67	-0.0027200000000005887	-0.002820000000000995	-0.002770000000000792	5.0000000000203094e-05
R PRO 88	-0.0008999999999989328	-0.0007800000000007046	-0.0008399999999998188	5.999999999911409e-05
R TYR 171	-0.0005400000000000915	-0.0008799999999992991	-0.0007099999999996952	0.0001699999999996038
R PRO 159	-0.0004799999999997939	-0.0004399999999995674	-0.00045999999999968066	2.0000000000113243e-05
R GLY 60	-0.0002600000000029823	-0.0004999999999991012	-0.0003800000000010417	0.00011999999999805946
R ARG 142	-0.00028000000001100034	-0.00032000000000152794	-0.0003000000000062641	1.9999999995263797e-05
R GLY 58	-0.00012000000000126575	-0.00040000000000009803	-0.0002600000000006819	0.00013999999999941614
R TYR 61	-0.0001799999999980173	-0.00034000000000059314	-0.0002599999999993052	8.000000000128792e-05
R TYR 100	-0.00047999999999888133	-7.105427357601002e-17	-0.0002399999999994762	0.00023999999999940516
R ARG 94	-0.00022000000000787167	-0.00023999999999944067	-0.00023000000000365615	9.999999995784499e-06
R ILE 161	-0.00018000000000047755	-0.0002800000000011593	-0.00023000000000081842	5.000000000034088e-05
R LEU 136	-0.00015999999999969817	-0.00029999999999997585	-0.000229999999999837	7.000000000013884e-05
R LEU 106	-0.00017999999999897652	-0.0002200000000006952	-0.00019999999999983586	2.0000000000859337e-05
R ARG 111	-0.00024000000000114595	-0.00011999999999659394	-0.00017999999999886995	6.0000000002276006e-05
R GLY 41	0.00031999999999943185	-0.0006600000000011442	-0.00017000000000085615	0.0004900000000002881
R ARG 109	-0.0002400000000119462	-7.999999999469765e-05	-0.00016000000000332193	8.000000000862428e-05
R ILE 160	-0.00014000000000111924	-0.00018000000000065964	-0.00016000000000088944	1.99999999997702e-05
R LEU 144	-8.00000000005241e-05	-0.00023999999999986697	-0.00016000000000019552	7.999999999967144e-05
R ARG 28	-0.00013999999999896317	-0.0001799999999997226	-0.00015999999999934288	2.0000000000379713e-05
R ASN 162	-7.999999999753982e-05	-0.00023999999999915644	-0.00015999999999834812	8.000000000080832e-05
R GLY 21	-0.00012000000000137235	-0.00017999999999998906	-0.0001500000000006807	2.9999999999308358e-05
R LYN 26	-0.00020000000000010233	-9.99999999994472e-05	-0.00014999999999977477	5.000000000032757e-05
R LEU 138	-3.9999999999906775e-05	-0.00024000000000128807	-0.0001400000000005974	0.00010000000000069064
R LEU 16	-0.0001799999999998292	-0.00010000000000054854	-0.00014000000000018886	3.9999999999640326e-05
R VAL 147	-0.00010000000000012221	-0.00018000000000014004	-0.00014000000000013112	4.0000000000008914e-05
R VAL 167	-0.00014000000000010003	-0.00013999999999970926	-0.00013999999999990463	1.9538678447906295e-16
R VAL 93	2.0000000000166552e-05	-0.00023999999999993804	-0.00010999999999988574	0.0001300000000000523
R MET 70	0.0001000000000014678	-0.0003000000000015857	-0.00010000000000005894	0.00020000000000152673
R ASN 13	-0.00015999999999991133	-3.999999999848569e-05	-9.999999999919851e-05	6.000000000071282e-05
R HIE 36	-0.00012000000000023548	-6.000000000177863e-05	-9.000000000100705e-05	2.9999999999228425e-05
R GLY 20	-0.00010000000000070841	-7.999999999874774e-05	-8.999999999972807e-05	1.0000000000980335e-05
R PRO 148	-0.0002600000000005842	9.999999999934062e-05	-8.000000000062178e-05	0.00017999999999996242
R VAL 17	-7.999999999981355e-05	-8.000000000055962e-05	-8.000000000018658e-05	3.7303330997079387e-16
R LEU 175	-0.00014000000000148562	-4.618527782440651e-16	-7.000000000097373e-05	7.000000000051187e-05
R PRO 133	3.999999999937387e-05	-0.00018000000000043315	-7.000000000052964e-05	0.00010999999999990351
R LEU 37	-2.0000000000184316e-05	-0.00012000000000060851	-7.000000000039642e-05	5.00000000002121e-05
R TRP 12	-0.0001000000000000334	-4.0000000000759426e-05	-7.00000000003964e-05	2.9999999999636986e-05
R THR 177	-8.000000000027541e-05	-6.000000000021544e-05	-7.000000000024543e-05	1.0000000000029984e-05
R GLY 141	-6.0000000000863806e-05	-7.999999999961815e-05	-7.000000000024098e-05	9.999999999377172e-06
R PRO 14	-9.999999999935837e-05	-3.999999999981796e-05	-6.999999999958816e-05	2.9999999999770207e-05
R ASN 140	1.9999999997537545e-05	-0.0001400000000009527	-6.000000000170758e-05	7.999999999924512e-05
R ILE 149	-8.00000000011214e-05	-4.000000000051185e-05	-6.000000000081662e-05	2.0000000000304774e-05
R GLN 130	-8.000000000080832e-05	-4.0000000000759426e-05	-6.000000000078387e-05	2.0000000000024447e-05
R VAL 115	-5.9999999999895694e-05	-6.000000000017991e-05	-6.0000000000037806e-05	1.421084116671382e-16
R SER 108	-7.999999999878326e-05	-4.000000000033532e-05	-5.9999999999559294e-05	1.999999999922397e-05
R ASN 18	4.000000000218052e-05	-0.0001599999999996271	-5.999999999872329e-05	0.00010000000000090381
R ALA 186	1.6786572132332366e-15	-0.00010000000000059961	-4.9999999999460476e-05	5.000000000113913e-05
R GLN 132	-3.999999999962256e-05	-5.999999999914962e-05	-4.999999999938609e-05	9.999999999763531e-06
R GLY 145	3.999999999876991e-05	-0.00011999999999975585	-4.000000000049297e-05	7.999999999926287e-05
R TYR 89	-0.00020000000000081286	0.00012000000000057298	-4.000000000011994e-05	0.00016000000000069293
R VAL 23	-7.999999999933394e-05	-1.4210854715202004e-16	-3.9999999999738026e-05	3.9999999999595914e-05
R GLY 174	-9.999999999988241e-05	2.0000000000539585e-05	-3.9999999999671415e-05	6.0000000000210994e-05
R ASP 92	3.999999999962256e-05	-0.00010000000000189856	-3.0000000001138003e-05	7.000000000076056e-05
R SER 105	-9.999999999985577e-05	3.999999999989789e-05	-2.9999999999978937e-05	6.999999999987683e-05
R LEU 25	-7.999999999942275e-05	2.0000000000131024e-05	-2.9999999999645863e-05	4.999999999977689e-05
R ILE 137	-8.000000000088825e-05	3.999999999960035e-05	-2.000000000064395e-05	6.0000000000244306e-05
R ALA 163	-6.000000000078387e-05	1.999999999977575e-05	-2.000000000050406e-05	4.0000000000279816e-05
R ASN 178	1.9999999999242846e-05	-6.000000000000227e-05	-2.0000000000379713e-05	3.999999999962256e-05
R TYR 181	3.999999999962256e-05	-8.000000000038198e-05	-2.0000000000379713e-05	6.000000000000227e-05
R ALA 31	-0.0001599999999985613	0.00011999999999897427	-1.999999999979352e-05	0.0001399999999987678
R GLN 29	-2.842170943040401e-16	-3.999999999891202e-05	-1.999999999959812e-05	1.99999999993139e-05
R ALA 103	-9.999999999995347e-05	6.0000000001156906e-05	-1.999999999939828e-05	8.000000000055519e-05
R TRP 110	0.00010000000000113473	-0.00012000000000117028	-1.0000000000017773e-05	0.0001100000000011525
R LYN 143	4.973799150320702e-16	-2.0000000000379713e-05	-9.999999999941166e-06	1.0000000000438545e-05
R VAL 27	-8.000000000077279e-05	7.999999999814378e-05	-1.3145002664485816e-15	7.999999999945828e-05
R GLN 164	-8.00000000005241e-05	7.999999999952934e-05	-4.973777466277252e-16	8.000000000002672e-05
R LEU 35	0.0001399999999993895	-0.0001400000000001711	-3.9080067307240007e-16	0.0001399999999997803
R ASP 30	5.9999999999718055e-05	-5.999999999957595e-05	7.105251174747973e-17	5.9999999999647006e-05
R VAL 10	-0.0001399999999982171	0.00014000000000059744	1.1901693823188064e-15	0.00013999999999940725
R GLN 187	0.0001000000000007617	-8.000000000066621e-05	1.0000000000047745e-05	9.000000000071395e-05
R LYN 176	2.0000000000734986e-05	1.1546319456101628e-15	1.0000000000944808e-05	9.999999999790177e-06
R TRP 90	-4.000000000168313e-05	7.999999999926288e-05	1.9999999998789876e-05	6.0000000000473005e-05
R THR 114	-2.000000000041524e-05	5.999999999868777e-05	1.9999999999136265e-05	3.99999999995515e-05
R GLY 134	0.00017999999999934957	-0.00014000000000097046	1.9999999999189557e-05	0.00016000000000016001
R GLY 169	3.999999999919624e-05	5.861977570020827e-16	1.999999999989122e-05	1.999999999930502e-05
R ASN 173	-9.999999999877219e-05	0.00014000000000180535	2.000000000151658e-05	0.00012000000000028877
R PRO 125	0.0002799999999999514	-0.00022000000000125476	2.9999999999348324e-05	0.0002500000000006031
R VAL 98	1.9999999999384954e-05	4.000000000040416e-05	2.999999999989456e-05	1.0000000000509603e-05
R ALA 91	7.999999999951157e-05	-1.9999999999233965e-05	3.0000000000138802e-05	4.999999999937277e-05
R ASN 24	7.999999999952934e-05	-1.9999999999242846e-05	3.0000000000143248e-05	4.999999999938609e-05
R VAL 182	1.9999999999491535e-05	5.9999999999504894e-05	3.9999999999498214e-05	2.000000000000668e-05
R ILE 185	5.999999999990457e-05	1.999999999926949e-05	3.999999999958703e-05	2.000000000031754e-05
R GLY 165	-1.99999999997047e-05	9.999999999910969e-05	3.999999999970249e-05	5.9999999999407194e-05
R ALA 180	3.999999999988013e-05	4.000000000077941e-05	4.000000000032977e-05	4.496389697204728e-16
R SER 184	2.000000000045077e-05	6.000000000110362e-05	4.000000000077719e-05	2.0000000000326424e-05
R GLU 22	-0.0001399999999995316	0.0002200000000050295	4.000000000274895e-05	0.00018000000000228055
R GLY 112	0.0001000000000006196	-4.973799150320702e-16	5.000000000006111e-05	5.000000000055849e-05
R THR 38	-2.0000000001232367e-05	0.00012000000000227828	5.0000000000522954e-05	7.000000000175532e-05
R ALA 146	4.000000000043524e-05	6.000000000085937e-05	5.0000000000647305e-05	1.0000000000212062e-05
R VAL 168	0.00012000000000039534	1.0658141036401502e-16	6.000000000025096e-05	6.000000000014438e-05
R GLU 113	0.00013999999999697365	5.684341886080802e-16	6.999999999877105e-05	6.999999999820262e-05
R GLY 33	0.0	0.0001400000000001711	7.000000000008555e-05	7.000000000008555e-05
R GLU 139	9.999999999649845e-05	5.9999999999718055e-05	7.999999999810825e-05	1.99999999983902e-05
R VAL 117	-2.000000000030866e-05	0.00017999999999961601	7.999999999965367e-05	9.999999999996233e-05
R SER 183	6.000000000026873e-05	0.00010000000000028209	8.000000000027541e-05	2.000000000000668e-05
R GLU 135	0.0001200000000008572	9.999999999990905e-05	0.00011000000000038312	1.0000000000474073e-05
R CYM 131	0.00018000000000057526	7.999999999867668e-05	0.00012999999999962597	5.000000000094929e-05
R GLN 116	8.000000000180308e-05	0.00020000000000095497	0.00014000000000137904	5.999999999957595e-05
R ASP 15	0.00023999999999603006	5.9999999999718055e-05	0.00014999999999787406	8.999999999815601e-05
R VAL 97	0.00015999999999941395	0.00013999999999942504	0.00014999999999941948	9.999999999994456e-06
R GLU 19	0.000179999999996312	0.00015999999999849023	0.00016999999999740113	9.999999998910877e-06
R ASN 34	0.00020000000000038653	0.0001399999999992474	0.00016999999999981694	3.000000000056957e-05
R GLU 95	0.00012000000000114141	0.00021999999999906095	0.00017000000000010117	4.999999999895977e-05
R GLU 179	0.0002800000000038949	0.00019999999999896544	0.00024000000000143018	4.000000000246474e-05
R ASP 96	0.0002999999999985903	0.00020000000000038653	0.0002499999999994884	4.999999999910188e-05
R TRP 104	0.0001799999999998292	0.0003400000000007175	0.00026000000000027336	8.000000000044415e-05
R THR 128	0.00045999999999985164	0.00016000000000047975	0.0003100000000001657	0.00014999999999968595
R LEU 170	0.00041999999999887906	0.0002799999999999869	0.000349999999999433	6.999999999944607e-05
R GLY 102	0.0003799999999999848	0.00036000000000015577	0.00037000000000007025	9.99999999991451e-06
R MET 32	0.0003200000000003822	0.0005600000000003047	0.00044000000000034344	0.00011999999999996126
R GLU 107	0.0002599999999989677	0.0007999999999989882	0.0005299999999989779	0.0002700000000000102
R TRP 71	0.0006199999999994344	0.0004800000000007554	0.0005500000000000949	6.99999999993395e-05
R PHE 120	0.0003199999999999825	0.0008399999999996765	0.0005799999999998296	0.000259999999999847
R PRO 121	0.0004200000000010462	0.0007999999999982777	0.0006099999999996619	0.00018999999999861573
R GLU 166	0.0004399999999978377	0.0010599999999988086	0.0007499999999983232	0.00031000000000048545
R SER 158	0.0006599999999985572	0.0009000000000009755	0.0007799999999997663	0.00012000000000120915
R GLY 172	0.0007599999999995788	0.0008199999999999719	0.0007899999999997754	3.0000000000196536e-05
R SER 156	0.0006800000000025009	0.0010999999999981914	0.0008900000000003461	0.00020999999999784527
R HID 129	0.001079999999999597	0.0007399999999995809	0.0009099999999995889	0.00017000000000000798
R GLY 101	0.0008800000000004004	0.0012800000000004453	0.0010800000000004229	0.00020000000000002243
R ALA 63	0.0020199999999993513	0.00025999999999990473	0.001139999999999628	0.0008799999999997233
R VAL 66	0.0012799999999991308	0.0010000000000013642	0.0011400000000002476	0.00013999999999888331
R THR 155	0.00099999999999973	0.0012999999999996703	0.0011499999999997003	0.00014999999999997014
R LEU 151	0.0014799999999991088	0.000999999999998522	0.0012399999999988154	0.00024000000000029336
R HIE 68	0.0011600000000020882	0.0013799999999992928	0.0012700000000006905	0.00010999999999860232
R ASP 150	0.0017200000000022443	0.0011400000000014643	0.0014300000000018543	0.00029000000000039
R GLY 157	0.0014399999999998414	0.0014400000000010672	0.0014400000000004544	6.128995168749079e-16
R GLY 62	0.001879999999998958	0.0010399999999984645	0.0014599999999987112	0.0004200000000002468
R GLU 11	0.0014800000000002457	0.0016400000000032834	0.0015600000000017644	8.000000000151885e-05
R ALA 119	0.0018200000000008032	0.0017599999999989803	0.0017899999999998917	3.000000000091146e-05
R GLY 154	0.0017000000000014738	0.002059999999999107	0.0018800000000002903	0.00017999999999881652
R THR 69	0.0019800000000007147	0.002319999999999354	0.0021500000000000343	0.00016999999999931957
R HID 118	0.002080000000000242	0.0022600000000008967	0.002170000000000569	9.000000000032745e-05
R ALA 42	0.0017999999999994021	0.0027599999999985236	0.002279999999998963	0.00047999999999956075
R PRO 122	0.0029599999999994787	0.0017200000000010627	0.0023400000000002707	0.000619999999999208
R GLY 87	0.0025400000000014877	0.0024400000000011435	0.002490000000001316	5.0000000000172086e-05
R ASP 40	0.00200000000000216	0.003199999999996521	0.0025999999999993407	0.0005999999999971805
R SER 152	0.0036800000000008558	0.002020000000000728	0.002850000000000792	0.000830000000000064
R LYN 39	0.0037199999999995726	0.0020865920000005113	0.002903296000000042	0.0008167039999995307
R GLY 65	0.0036000000000006695	0.002759999999999216	0.003179999999999943	0.00042000000000072665
R HID 72	0.0033400000000000808	0.003659999999999859	0.00349999999999997	0.00015999999999988918
R GLU 127	0.00436000000000007	0.0028600000000011507	0.0036100000000006106	0.0007499999999994599
R ALA 78	0.004771295999998106	0.003289247999998991	0.004030271999998549	0.0007410239999995575
R GLY 76	0.004300000000000317	0.004239999999998964	0.00426999999999964	3.0000000000676187e-05
R GLY 8	0.004980000000001219	0.003939999999999948	0.004460000000000583	0.0005200000000006354
R CYM 99	0.004000000000000909	0.005100000000001898	0.004550000000001404	0.0005500000000004945
R ALA 77	0.004039999999999306	0.005540000000000216	0.0047899999999997615	0.0007500000000004547
R GLN 126	0.004299999999999642	0.006420000000001806	0.0053600000000007236	0.0010600000000010822
R GLY 123	0.007600000000000422	0.0035772640000013923	0.005588632000000907	0.002011367999999515
R THR 74	0.005299999999999762	0.006280000000000179	0.0057899999999999705	0.0004900000000002082
R VAL 73	0.005660000000000807	0.006200000000001502	0.005930000000001155	0.00027000000000034765
R ARG 75	0.0060199999999974805	0.0061400000000003275	0.006079999999998904	6.00000000014235e-05
R SER 86	0.005799999999999006	0.006580000000000954	0.00618999999999998	0.0003900000000009742
R ARG 124	0.008795983999995656	0.004660000000002924	0.00672799199999929	0.002067991999996366
R LYN 153	0.006699999999999608	0.006840000000000046	0.0067699999999998265	7.000000000021876e-05
R GLU 9	0.013499999999997953	0.010759999999993396	0.012129999999995675	0.0013700000000022782
R CYM 7	0.09952843200000046	0.10421070399999806	0.10186956799999926	0.0023411359999988
R GLU 5	0.03084163200000077	0.21710945600000328	0.12397554400000202	0.09313391200000126
R ASP 82	0.18770017600000075	0.0923839039999993	0.14004204000000003	0.047658136000000725
R GLN 1	0.21329254399999628	0.2326066719999966	0.22294960799999644	0.00965706400000016
R GLU 83	0.3497181120000002	0.4495144160000015	0.39961626400000083	0.04989815200000067
