# Supplementary material for: Structural Modifications Introduced by NS2B Cofactor Binding to the NS3 Protease of the Kyasanur Forest Disease Virus
Source: Int J Mol Sci. 2023 Jun 30;24(13):10907. doi: 10.3390/ijms241310907 (PMC10342073; doi:10.3390/ijms241310907)
Supplement: Supplementary file 1 [file ijms-24-10907-s001.zip › Supplementary_File_S3_db06295_decomp.csv]

	dec_01	dec_02	mean	std
L HIT 1	-14.136445583999999	-16.360114144	-15.248279864	1.111834280000001
R TRP 6	-2.338353216	-2.7843816000000006	-2.561367408	0.2230141920000004
R VAL 81	-1.6120983680000003	-2.064131904	-1.838115136	0.2260167679999998
R ASP 82	-1.330556560000001	-1.772732079999999	-1.55164432	0.22108775999999897
R LYN 64	-1.0298375679999991	-1.9543279040000017	-1.4920827360000004	0.46224516800000126
R VAL 80	-1.2639572640000014	-1.5403671840000006	-1.402162224000001	0.1382049599999996
R GLU 83	-0.6759356319999981	-0.9364150559999986	-0.8061753439999984	0.13023971200000029
R TYR 43	-0.609375455999999	-0.628701312000001	-0.619038384	0.009662928000001014
R GLY 65	-0.3529599519999993	-0.48990974399999987	-0.4214348479999996	0.06847489600000028
R THR 3	-0.44359203199999925	-0.39470204799999975	-0.41914703999999947	0.024444991999999752
R ALA 4	-0.3691361760000022	-0.3711663360000024	-0.3701512560000023	0.0010150800000000848
R ILE 85	-0.10376883199999937	-0.4246229919999983	-0.2641959119999988	0.16042707999999947
R LEU 50	-0.49674324799999964	-0.0038467359999995133	-0.25029499199999955	0.24644825600000006
R PRO 48	-0.31883759999999994	-0.0163183679999997	-0.16757798399999982	0.15125961600000012
R ALA 84	-0.08790511999999914	-0.1577599999999988	-0.12283255999999897	0.034927439999999824
R LEU 79	-0.09676000000000012	-0.13470000000000174	-0.11573000000000093	0.018970000000000806
R LYN 39	-0.19199046400000028	0.004903759999999599	-0.09354335200000034	0.09844711199999995
R LEU 51	-0.16681071999999963	0.002420000000000826	-0.0821953599999994	0.08461536000000024
R LEU 67	-0.061759999999999524	-0.09398000000000088	-0.0778700000000002	0.01611000000000068
R LEU 2	-0.06228000000000122	-0.06564000000000057	-0.0639600000000009	0.0016799999999996748
R GLY 49	-0.12163105599999993	0.004899999999999238	-0.05836552800000035	0.06326552799999959
R ALA 63	-0.05327540800000175	-0.05618000000000203	-0.05472770400000189	0.0014522960000001375
R VAL 66	-0.037639999999998855	-0.057040000000001145	-0.04734	0.009700000000001145
R GLY 41	-0.034559999999999015	-0.029439999999999262	-0.03199999999999914	0.0025599999999998766
R ILE 45	-0.021380000000000586	-0.0237399999999999	-0.022560000000000243	0.001179999999999657
R TRP 52	-0.04763716799999779	0.004592864000000887	-0.02152215199999845	0.02611501599999934
R TYR 61	-0.018300000000000517	-0.022260000000000345	-0.02028000000000043	0.001979999999999914
R VAL 59	-0.013300000000000764	-0.01928000000000104	-0.0162900000000009	0.0029900000000001375
R ARG 44	-0.0184800000000007	-0.011179999999998245	-0.014829999999999472	0.0036500000000012278
R GLY 8	-0.00448000000000075	-0.021060000000000443	-0.012770000000000597	0.008289999999999846
R ALA 78	-0.014980000000000566	-0.0077419519999999435	-0.011360976000000255	0.003619024000000311
R TYR 46	-0.013424495999999096	-0.003779999999998758	-0.008602247999998926	0.004822248000000169
R GLY 58	-0.003260000000000005	-0.003760000000000421	-0.003510000000000213	0.00025000000000020796
R GLY 60	0.0016999999999991289	-0.006160000000000938	-0.002230000000000905	0.003930000000000034
R PRO 88	-0.0014200000000002299	-0.001919999999999593	-0.0016699999999999116	0.0002499999999996816
R VAL 98	-0.001000000000000192	-0.0018400000000003303	-0.0014200000000002611	0.0004200000000000692
R TYR 171	-0.001459999999999546	-0.0012000000000014666	-0.0013300000000005063	0.00012999999999903974
R ILE 161	-0.0007000000000002005	-0.0009200000000012065	-0.0008100000000007035	0.00011000000000050303
R CYM 131	-0.000559999999997558	-0.0005199999999967986	-0.0005399999999971784	2.0000000000379686e-05
R TRP 110	-0.00032000000000063087	-0.00038000000000009136	-0.0003500000000003611	2.9999999999730248e-05
R ILE 160	-0.0003399999999990766	-0.00032000000000045105	-0.00032999999999976386	9.999999999312778e-06
R TYR 181	-0.0003799999999998249	-0.00019999999999999573	-0.00028999999999991034	8.99999999999146e-05
R GLU 113	-0.000279999999998779	-0.00027999999999792633	-0.00027999999999835264	4.2633540013723925e-16
R ASP 150	-0.0001599999999976376	-0.0003600000000039927	-0.00026000000000081513	0.00010000000000317756
R ASN 173	-0.00022000000000048204	-0.00030000000000001136	-0.0002600000000002467	3.999999999976466e-05
R PRO 14	-0.00026000000000074407	-0.00021999999999948726	-0.00024000000000011566	2.0000000000628402e-05
R LEU 170	-0.00013999999999704472	-0.00033999999999966945	-0.0002399999999983571	0.00010000000000131236
R ILE 149	-0.00024000000000019007	-0.00018000000000012228	-0.0002100000000001562	3.0000000000033892e-05
R GLU 179	-0.00010000000000133013	-0.0002799999999967895	-0.00018999999999905982	8.999999999772969e-05
R ASP 30	-0.00013999999999981584	-0.0001800000000014279	-0.00016000000000062188	2.0000000000806035e-05
R GLN 130	-0.00014000000000038426	-0.0001799999999995805	-0.00015999999999998237	1.9999999999598125e-05
R LEU 16	-9.99999999977419e-05	-0.00019999999999782857	-0.00014999999999778523	5.0000000000043337e-05
R GLU 19	-0.00011999999999716237	-0.00014000000000635282	-0.0001300000000017576	1.000000000459522e-05
R LEU 175	-0.0002999999999999403	4.000000000036863e-05	-0.00012999999999978583	0.00017000000000015446
R GLY 174	-0.00019999999999882335	-6.0000000000028916e-05	-0.00012999999999942615	6.999999999939722e-05
R TYR 100	0.002939999999999685	-0.003179999999998948	-0.00011999999999963147	0.0030599999999993167
R MET 32	-3.999999999905635e-05	-0.00019999999999988915	-0.00011999999999947274	8.00000000004164e-05
R LEU 25	-7.999999999931617e-05	-0.00014000000000088163	-0.0001100000000000989	3.000000000078273e-05
R PRO 133	-0.00020000000000054642	4.263256414560601e-16	-0.00010000000000006004	0.00010000000000048636
R PRO 148	-2.0000000000184316e-05	-0.00017999999999950944	-9.999999999984687e-05	7.999999999966256e-05
R GLY 112	-8.000000000031093e-05	-0.0001199999999987611	-9.999999999953601e-05	1.9999999999225085e-05
R GLY 33	-1.999999999956259e-05	-0.00016000000000142124	-9.000000000049192e-05	7.000000000092933e-05
R LYN 26	-6.000000000019767e-05	-0.00012000000000051969	-9.000000000035867e-05	3.0000000000161008e-05
R GLY 145	-8.000000000009777e-05	-0.00010000000000015774	-9.000000000012777e-05	1.0000000000029984e-05
R ASN 178	-0.00015999999999934288	-2.0000000000379713e-05	-8.99999999998613e-05	6.999999999948158e-05
R GLU 22	-0.00010000000000047749	-7.999999999867668e-05	-8.999999999957709e-05	1.0000000000900402e-05
R HIE 36	-5.9999999998154866e-05	-0.00012000000000021771	-8.999999999918628e-05	3.0000000001031423e-05
R GLU 135	-0.00011999999999972033	-5.9999999998012754e-05	-8.999999999886654e-05	3.000000000085379e-05
R ARG 111	-4.000000000473847e-05	-0.00010000000000502496	-7.000000000488171e-05	3.0000000000143244e-05
R SER 184	-0.00018000000000048644	3.999999999981796e-05	-7.000000000033424e-05	0.0001100000000001522
R ILE 137	-0.00013999999999879552	-1.803002191991254e-15	-7.000000000029926e-05	6.999999999849626e-05
R VAL 93	7.999999999970697e-05	-0.0002200000000000557	-7.000000000017436e-05	0.00014999999999988135
R LEU 35	1.0302869668521452e-15	-0.00014000000000031321	-6.999999999964146e-05	7.000000000067175e-05
R GLN 29	-0.00011999999999801503	-2.0000000000948147e-05	-6.999999999948158e-05	4.999999999853344e-05
R GLN 132	-0.00015999999999877446	2.0000000000095496e-05	-6.999999999933948e-05	8.999999999943497e-05
R VAL 147	-1.999999999957147e-05	-9.999999999984687e-05	-5.999999999970917e-05	4.0000000000137704e-05
R ARG 28	-2.0000000004642972e-05	-8.000000000208729e-05	-5.000000000336513e-05	2.9999999998722157e-05
R GLY 134	-8.000000000025764e-05	-2.0000000001321183e-05	-5.000000000078941e-05	2.9999999999468227e-05
R VAL 17	-0.00018000000000085949	8.000000000027541e-05	-5.000000000029204e-05	0.00013000000000056743
R VAL 23	-0.00012000000000000454	2.0000000000237605e-05	-4.999999999988347e-05	7.000000000012107e-05
R LEU 144	-0.00012000000000014665	2.0000000000486297e-05	-4.999999999983018e-05	7.000000000031647e-05
R LEU 37	-8.000000000064844e-05	-1.9999999998798756e-05	-4.99999999997236e-05	3.0000000000924842e-05
R LEU 138	-7.999999999938723e-05	-1.9999999999384954e-05	-4.999999999938609e-05	3.0000000000001136e-05
R LYN 176	7.99999999996004e-05	-0.00016000000000083504	-4.000000000061732e-05	0.00012000000000021772
R THR 177	7.99999999997425e-05	-0.00016000000000012448	-4.000000000019099e-05	0.00011999999999993349
R ASN 34	9.999999999934062e-05	-0.0001799999999980173	-3.999999999933834e-05	0.00013999999999867897
R VAL 27	-7.999999999899643e-05	7.638334409421077e-16	-3.99999999991163e-05	3.999999999988013e-05
R THR 114	4.263256414560601e-16	-6.000000000064176e-05	-3.0000000000107716e-05	3.0000000000534045e-05
R LYN 143	-8.000000000050633e-05	2.000000000034419e-05	-3.000000000008107e-05	5.000000000042526e-05
R HID 129	-0.00014000000000176537	9.999999999949161e-05	-2.000000000113688e-05	0.00012000000000062849
R ASP 15	0.00018000000000313322	-0.00022000000000247156	-1.9999999999669168e-05	0.00020000000000280237
R GLU 139	-3.9999999999906775e-05	1.9999999997253325e-05	-1.0000000001326725e-05	2.999999999858005e-05
R LEU 136	-8.000000000006224e-05	5.999999999939831e-05	-1.0000000000331965e-05	6.999999999973027e-05
R GLY 141	-3.019806626980426e-16	-2.0000000000148788e-05	-1.0000000000225384e-05	9.999999999923404e-06
R ALA 180	-1.9999999998723262e-05	-4.063416270128073e-16	-9.999999999564802e-06	9.99999999915846e-06
R ALA 146	-1.9999999999926743e-05	5.999999999949157e-05	1.9999999999782412e-05	3.999999999970916e-05
R ARG 94	7.999999999469765e-05	-2.00000000035061e-05	2.999999999559577e-05	4.9999999999101876e-05
R ASN 18	-2.0000000001232367e-05	7.999999999924512e-05	2.9999999999006374e-05	5.0000000000238744e-05
R ASN 24	8.000000000066621e-05	-2.0000000000095496e-05	3.0000000000285356e-05	5.000000000038085e-05
R THR 38	4.000000000047521e-05	2.0000000002369234e-05	3.000000000142222e-05	9.999999999052987e-06
R ASN 140	-7.999999999981355e-05	0.00016000000000133242	4.000000000075943e-05	0.00012000000000057299
R ARG 142	-2.0000000004642972e-05	0.00012000000000000454	4.9999999997680786e-05	7.000000000232376e-05
R GLY 21	6.000000000069505e-05	3.9999999999906775e-05	5.0000000000300916e-05	1.0000000000394137e-05
R ALA 31	0.00010000000000130349	3.774758283725532e-16	5.000000000084048e-05	5.0000000000463004e-05
R GLY 20	0.00014000000000109482	-2.000000000052182e-05	6.0000000000286495e-05	8.000000000080832e-05
R VAL 182	0.00010000000000008669	3.999999999987125e-05	6.999999999997896e-05	3.000000000010772e-05
R ASP 96	0.0003800000000006776	-0.00016000000000133242	0.00010999999999967259	0.000270000000001005
R SER 183	0.00011999999999996902	0.00010000000000023768	0.00011000000000010334	9.999999999865673e-06
R ALA 163	0.00012000000000116805	0.00021999999999920307	0.00017000000000018557	4.9999999999017505e-05
R ALA 186	0.0001799999999998203	0.00017999999999931404	0.00017999999999956717	2.5313410439781626e-16
R VAL 167	0.0003799999999991499	0.00012000000000064403	0.00024999999999989695	0.00012999999999925295
R ILE 185	0.0001799999999996471	0.0004000000000004711	0.0002900000000000591	0.000110000000000412
R VAL 117	0.0004199999999995185	0.00026000000000028225	0.0003399999999999004	7.999999999961814e-05
R LEU 106	0.00018000000000117922	0.000500000000000096	0.0003400000000006376	0.00015999999999945837
R VAL 115	0.00029999999999958505	0.00040000000000034675	0.0003499999999999659	5.000000000038085e-05
R ASN 162	0.0003200000000006753	0.0004000000000021942	0.00036000000000143475	4.0000000000759426e-05
R TRP 12	0.0005799999999996253	0.00021999999999959387	0.0003999999999996096	0.00018000000000001573
R SER 158	0.0006599999999979977	0.00030000000000111047	0.0004799999999995541	0.0001799999999984436
R LEU 151	0.000500000000001144	0.00047999999999959186	0.000490000000000368	1.0000000000776044e-05
R ALA 91	0.00015999999999976477	0.0010799999999982358	0.0006199999999990003	0.0004599999999992355
R ASN 13	0.0010600000000007982	0.00025999999999939407	0.0006600000000000961	0.00040000000000070204
R GLN 187	0.000300000000003422	0.001080000000000041	0.0006900000000017315	0.0003899999999983095
R SER 152	0.0011000000000004916	0.0004599999999995319	0.0007800000000000118	0.0003200000000004799
R GLY 172	0.0008599999999995812	0.0007400000000009221	0.0008000000000002517	5.9999999999329524e-05
R VAL 168	0.0005800000000000338	0.0011800000000005539	0.0008800000000002939	0.00030000000000026
R ARG 109	0.001560000000002333	0.00028000000000588443	0.0009200000000041087	0.0006399999999982243
R GLY 169	0.000899999999999146	0.0009799999999997944	0.0009399999999994701	4.000000000032423e-05
R GLN 116	0.0010000000000019327	0.0008800000000013597	0.0009400000000016462	6.0000000000286495e-05
R ASP 92	-0.0002400000000017144	0.0021600000000020713	0.0009600000000001785	0.001200000000001893
R VAL 97	0.0009599999999992547	0.000979999999999066	0.0009699999999991603	9.999999999905646e-06
R THR 155	0.0008199999999990126	0.0011400000000001142	0.0009799999999995635	0.00016000000000055081
R PRO 121	0.0014000000000000767	0.0005999999999992411	0.000999999999999659	0.0004000000000004178
R THR 69	0.0015999999999993264	0.0005000000000006821	0.0010500000000000043	0.0005499999999993222
R GLN 164	0.0008800000000015018	0.0012599999999974897	0.0010699999999994958	0.00018999999999799397
R PRO 159	0.0008399999999999297	0.0013199999999994405	0.0010799999999996852	0.00023999999999975544
R TRP 71	0.0015599999999989223	0.00131999999999989	0.0014399999999994062	0.00011999999999951611
R SER 108	0.0012999999999986356	0.0017399999999995336	0.0015199999999990846	0.000220000000000449
R MET 70	0.001319999999999415	0.001719999999999462	0.0015199999999994385	0.0002000000000000235
R THR 128	0.0018199999999999506	0.0014399999999994862	0.0016299999999997185	0.0001900000000002322
R PRO 125	0.0026800000000015522	0.000940000000000909	0.0018100000000012305	0.0008700000000003216
R PRO 122	0.0022799999999987674	0.0019400000000005236	0.0021099999999996456	0.00016999999999912192
R GLU 95	0.0035199999999963438	0.001260000000000616	0.00238999999999848	0.0011299999999978638
R GLY 165	0.0023200000000004905	0.0026799999999999003	0.0025000000000001956	0.00017999999999970492
R TRP 90	0.0009799999999996346	0.004160000000000857	0.0025700000000002457	0.001590000000000611
R SER 156	0.002400000000000739	0.002760000000002245	0.002580000000001492	0.0001800000000007529
R GLY 157	0.0028000000000005976	0.002400000000001228	0.0026000000000009128	0.0001999999999996848
R ALA 119	0.0026000000000012324	0.002819999999999574	0.002710000000000403	0.00010999999999917087
R GLY 154	0.0029200000000008507	0.0029600000000031736	0.002940000000002012	2.000000000116145e-05
R VAL 10	0.002520000000000806	0.003380000000000081	0.0029500000000004436	0.0004299999999996375
R TRP 104	0.004620000000001969	0.0017399999999994798	0.0031800000000007243	0.0014400000000012445
R GLU 127	0.0043399999999996905	0.00262000000000171	0.0034800000000007004	0.0008599999999989903
R PHE 120	0.003179999999999419	0.0041199999999997775	0.003649999999999598	0.00047000000000017926
R HID 72	0.004120000000001198	0.003559999999999777	0.0038400000000004876	0.00028000000000071067
R ASP 40	0.015228048000006425	-0.0072199999999918415	0.004004024000007291	0.011224023999999132
R GLY 87	0.0043600000000001944	0.0039000000000006187	0.004130000000000407	0.00022999999999978788
R TYR 89	0.0034200000000021904	0.005119999999999223	0.004270000000000707	0.0008499999999985164
R GLY 123	0.005199999999998628	0.003539999999999841	0.004369999999999234	0.0008299999999993933
R ARG 124	0.004860000000005585	0.003979999999997403	0.004420000000001494	0.00044000000000409076
R LYN 153	0.005180000000000042	0.004319999999998742	0.004749999999999392	0.0004300000000006499
R ALA 42	-0.00040000000000102177	0.010520000000000201	0.00505999999999959	0.005460000000000612
R ILE 57	0.0055200000000014795	0.004860000000000548	0.005190000000001013	0.00033000000000046577
R ARG 75	0.005899999999996908	0.005240000000003988	0.005570000000000448	0.00032999999999645986
R HID 118	0.006120000000000871	0.005199999999999658	0.005660000000000265	0.0004600000000006066
R VAL 73	0.0061999999999983405	0.005219999999999772	0.005709999999999056	0.0004899999999992844
R SER 105	0.004719999999999605	0.0067999999999999085	0.005759999999999757	0.001040000000000152
R GLU 107	0.0030599999999978422	0.008539999999997576	0.005799999999997709	0.0027399999999998667
R ALA 103	0.004859999999998888	0.006919999999999975	0.005889999999999431	0.0010300000000005435
R THR 74	0.006800000000000424	0.006540000000000177	0.006670000000000301	0.0001300000000001235
R GLY 102	0.00523999999999905	0.008319999999999226	0.006779999999999137	0.0015400000000000877
R GLN 126	0.005519999999999783	0.009680000000000888	0.007600000000000336	0.0020800000000005523
R GLY 76	0.008059999999997841	0.008799999999997024	0.008429999999997433	0.00036999999999959114
R HIE 68	0.008140000000000298	0.00975999999999965	0.008949999999999974	0.0008099999999996756
R GLU 166	0.006720000000004234	0.011960000000003674	0.009340000000003955	0.00261999999999972
R SER 47	0.004258847999999581	0.014859999999999936	0.009559423999999758	0.005300576000000177
R GLY 53	0.01226000000000031	0.008059999999999885	0.010160000000000098	0.002100000000000213
R ARG 55	0.012478335999994102	0.00844000000000392	0.01045916799999901	0.0020191679999950907
R ALA 77	0.015879999999999724	0.0120599999999992	0.013969999999999462	0.0019100000000002622
R GLY 101	0.011920000000000232	0.017119999999999694	0.014519999999999963	0.002599999999999731
R GLU 11	0.017719999999999913	0.013299999999995862	0.015509999999997887	0.0022100000000020254
R GLN 56	0.015399999999999067	0.016459999999999583	0.015929999999999327	0.0005300000000002577
R SER 86	0.024079999999999383	0.010899999999999964	0.017489999999999672	0.00658999999999971
R GLY 62	0.013360000000000323	0.03346000000000023	0.023410000000000278	0.010049999999999955
R CYM 99	0.024059999999999776	0.0358000000000024	0.029930000000001088	0.005870000000001312
R HID 54	0.03997655999999996	0.04624000000000073	0.043108280000000346	0.003131720000000386
R GLU 9	0.09736454399999872	0.06770000000000607	0.0825322720000024	0.014832271999996323
R CYM 7	0.15747248000000325	0.12362000000000052	0.14054624000000188	0.016926240000001362
R GLN 1	0.21662102400000435	0.1724266079999984	0.19452381600000138	0.022097208000002977
R GLU 5	0.26485655999999735	0.2642684160000013	0.2645624879999993	0.0002940719999980357
