# Supplementary material for: Structural Modifications Introduced by NS2B Cofactor Binding to the NS3 Protease of the Kyasanur Forest Disease Virus
Source: Int J Mol Sci. 2023 Jun 30;24(13):10907. doi: 10.3390/ijms241310907 (PMC10342073; doi:10.3390/ijms241310907)
Supplement: Supplementary file 1 [file ijms-24-10907-s001.zip › Supplementary_File_S4_db06997_decomp.csv]

	dec_01	dec_02	mean	std
L HIT 1	-16.452794112	-17.19144494399999	-16.822119527999995	0.36932541599999524
R TRP 6	-2.225998976	-2.41825312	-2.3221260480000003	0.09612707200000004
R THR 3	-1.5262582719999997	-1.3200405119999998	-1.4231493919999998	0.10310887999999996
R TYR 46	-0.7987114720000028	-0.8419399360000014	-0.820325704000002	0.02161423199999929
R LYN 64	-0.04519694400000056	-1.516778096000001	-0.7809875200000008	0.7357905760000002
R VAL 81	-0.6513367200000002	-0.7364643519999993	-0.6939005359999997	0.04256381599999953
R LYN 39	-0.6650384319999999	-0.3086678080000007	-0.4868531200000003	0.1781853119999996
R TYR 43	-0.4991983680000007	-0.41168081599999895	-0.45543959199999984	0.04375877600000089
R HID 54	-0.3236248959999975	-0.34319398400000134	-0.3334094399999994	0.009784544000001921
R ASP 82	-0.3160499999999988	-0.2962194239999987	-0.30613471199999875	0.00991528800000005
R PRO 48	-0.34737799999999797	-0.20860790400000012	-0.27799295199999907	0.06938504799999892
R VAL 80	-0.17221384000000028	-0.2490436639999992	-0.21062875199999975	0.038414911999999454
R ALA 63	0.006860000000000535	-0.182683359999999	-0.08791167999999923	0.09477167999999976
R ALA 4	-0.06718388800000069	-0.102201488000001	-0.08469268800000085	0.017508800000000158
R SER 47	-0.1006221600000009	-0.06481593599999941	-0.08271904800000016	0.017903112000000748
R LEU 2	-0.07416000000000082	-0.06576000000000161	-0.06996000000000122	0.004199999999999607
R ILE 45	-0.0677600000000004	-0.06591999999999981	-0.06684000000000011	0.0009200000000002956
R GLY 65	0.01120039999999868	-0.13343561599999987	-0.061117608000000594	0.07231800799999927
R ARG 44	-0.051899999999999974	-0.05412000000000205	-0.053010000000001015	0.0011100000000010372
R LEU 67	-0.03681999999999913	-0.049240000000001026	-0.04303000000000008	0.006210000000000947
R GLY 41	-0.05568000000000007	-0.026779999999999405	-0.04122999999999974	0.014450000000000332
R ALA 84	-0.025279999999999764	-0.03540000000000113	-0.03034000000000045	0.005060000000000684
R LEU 79	-0.019079999999998768	-0.0260200000000021	-0.022550000000000434	0.003470000000001666
R ALA 42	-0.02735999999999893	-0.016599999999999664	-0.0219799999999993	0.005379999999999633
R TYR 61	-0.01671999999999855	-0.01343999999999923	-0.01507999999999889	0.001639999999999659
R ARG 55	-0.015380000000001247	-0.014199999999997317	-0.014789999999999283	0.0005900000000019648
R VAL 59	-0.009979999999999621	-0.01070000000000082	-0.01034000000000022	0.0003600000000005994
R VAL 66	-0.0008399999999998542	-0.019200000000000515	-0.010020000000000185	0.00918000000000033
R GLY 58	-0.00450000000000081	-0.004059999999999349	-0.004280000000000079	0.00022000000000073046
R LEU 50	0.0016000000000006764	-0.006540975999999663	-0.0024704879999994933	0.00407048800000017
R TYR 100	-0.0009200000000001296	-0.0034199999999997743	-0.002169999999999952	0.0012499999999998224
R GLY 62	-0.004299999999999482	0.0013800000000009404	-0.001459999999999271	0.0028400000000002113
R GLU 19	-0.0012999999999948387	-0.0007199999999977536	-0.0010099999999962962	0.00028999999999854256
R GLN 56	0.00032000000000294906	-0.0022399999999987586	-0.0009599999999979048	0.0012800000000008538
R ASP 15	-0.0010200000000023125	-0.0008800000000039177	-0.000950000000003115	6.999999999919739e-05
R TYR 171	-0.000700000000000216	-0.0009800000000013754	-0.0008400000000007956	0.0001400000000005797
R ILE 161	-0.0007399999999995588	-0.0009400000000007714	-0.000840000000000165	0.00010000000000060628
R ARG 94	-0.0008400000000006002	-0.0007600000000041973	-0.0008000000000023988	3.999999999820147e-05
R CYM 131	-0.0010399999999995658	-0.0005600000000023897	-0.0008000000000009778	0.00023999999999858802
R PRO 88	-0.0007199999999986062	-0.0008000000000006314	-0.0007599999999996188	4.000000000101259e-05
R PRO 121	-0.00045999999999985164	-0.000840000000000778	-0.0006500000000003148	0.00019000000000046315
R GLY 53	-0.00249999999999881	0.0013345919999988088	-0.0005827040000000006	0.0019172959999988093
R ILE 85	-0.0009399999999997633	-0.00017999999999895877	-0.000559999999999361	0.00038000000000040226
R GLU 179	-0.00054000000000201	-0.0004000000000041837	-0.00047000000000309685	6.999999999891316e-05
R VAL 98	-0.00015999999999994686	-0.0007799999999994967	-0.0004699999999997218	0.0003099999999997749
R ARG 142	-0.00022000000000218733	-0.0005400000000031469	-0.0003800000000026671	0.00016000000000047977
R ASP 150	-0.0005400000000000205	-0.00019999999999726015	-0.0003699999999986403	0.00017000000000138017
R GLU 113	-0.00040000000000048883	-0.00031999999999897	-0.0003599999999997294	4.0000000000759426e-05
R PRO 14	-0.00021999999999941622	-0.0002599999999996605	-0.00023999999999953838	2.0000000000122147e-05
R ILE 160	-0.00016000000000101821	-0.00025999999999954505	-0.00021000000000028163	4.9999999999263416e-05
R ASN 140	-0.0001400000000012369	-0.00024000000000143018	-0.00019000000000133352	5.000000000009664e-05
R VAL 17	-0.0001599999999997692	-0.00019999999999900097	-0.00017999999999938508	1.999999999961588e-05
R TRP 110	-0.00018000000000003346	-0.00015999999999977366	-0.00016999999999990357	1.00000000001299e-05
R GLU 22	-0.000179999999996312	-0.00016000000000076397	-0.00016999999999853797	9.99999999777401e-06
R PRO 148	-0.00020000000000022666	-9.999999999881658e-05	-0.0001499999999995216	5.000000000070504e-05
R ASN 18	-0.0001399999999992474	-0.00013999999999867897	-0.00013999999999896317	2.842100473130444e-16
R LEU 136	-0.00014000000000020664	-0.00011999999999975585	-0.00012999999999998126	1.0000000000225391e-05
R GLN 130	-3.999999999891202e-05	-0.00022000000000033993	-0.00012999999999962597	9.000000000071395e-05
R GLY 134	-0.0001599999999996271	-5.999999999913186e-05	-0.00010999999999937947	5.000000000024762e-05
R VAL 93	1.1723955140041654e-15	-0.00021999999999987806	-0.00010999999999935283	0.00011000000000052523
R LEU 144	-0.00016000000000069293	-3.9999999999906775e-05	-0.00010000000000029985	6.000000000039308e-05
R VAL 182	-0.00011999999999986244	-7.999999999913854e-05	-9.99999999995005e-05	2.0000000000361952e-05
R LEU 175	-7.999999999992014e-05	-0.00010000000000029985	-9.000000000011e-05	1.0000000000189856e-05
R GLY 33	-6.000000000039307e-05	-0.00011999999999982691	-9.000000000010998e-05	2.999999999971692e-05
R GLU 135	-0.00020000000000209184	3.999999999933834e-05	-8.000000000137675e-05	0.0001200000000007151
R GLY 145	-1.9999999999846807e-05	-0.0001400000000009882	-8.00000000004175e-05	6.0000000000570705e-05
R VAL 147	-9.999999999994457e-05	-6.000000000008665e-05	-8.00000000000156e-05	1.9999999999928963e-05
R LYN 176	8.000000000043527e-05	-0.00023999999999926302	-7.999999999941387e-05	0.00015999999999984915
R PRO 159	0.00013999999999998015	-0.00028000000000023227	-7.000000000012606e-05	0.0002100000000001062
R GLY 174	-9.999999999962483e-05	-4.0000000000546265e-05	-7.000000000008555e-05	2.9999999999539283e-05
R VAL 27	-3.9999999999462686e-05	-0.00010000000000035314	-6.999999999990792e-05	3.000000000044523e-05
R GLY 20	8.526512829121202e-16	-0.00013999999999986912	-6.999999999950824e-05	7.00000000003609e-05
R ARG 28	5.999999999858119e-05	-0.00018000000000256477	-6.0000000001991796e-05	0.00012000000000057298
R ASN 178	-8.526512829121202e-16	-0.00011999999999773081	-5.999999999929173e-05	5.9999999998439076e-05
R LYN 26	-0.00011999999999872556	7.105427357601002e-16	-5.999999999900751e-05	5.9999999999718055e-05
R ARG 111	4.0000000007580636e-05	-0.00016000000000360615	-5.999999999801276e-05	0.00010000000000559339
R GLY 141	-0.00016000000000043312	5.999999999939831e-05	-5.0000000000517404e-05	0.00010999999999991572
R PRO 133	-1.270095140171179e-15	-9.99999999996426e-05	-5.000000000045634e-05	4.9999999999186254e-05
R THR 177	-7.999999999952934e-05	-2.000000000045077e-05	-4.9999999999990055e-05	2.9999999999539286e-05
R ALA 163	-3.999999999932058e-05	-6.0000000000357544e-05	-4.999999999983906e-05	1.0000000000518482e-05
R ILE 149	-7.999999999994623e-05	-1.9999999998975004e-05	-4.999999999946062e-05	3.0000000000485615e-05
R GLY 21	9.999999999919851e-05	-0.00016000000000179426	-3.0000000001297875e-05	0.0001300000000004964
R LEU 138	-0.00016000000000062186	0.00010000000000033538	-3.000000000014324e-05	0.0001300000000004786
R LEU 16	-4.000000000061732e-05	-1.9999999999242846e-05	-2.9999999999930083e-05	1.0000000000687238e-05
R VAL 23	-0.00013999999999940725	7.999999999963592e-05	-2.9999999999885668e-05	0.00010999999999952159
R ASN 24	-0.00011999999999886768	6.0000000000570705e-05	-2.9999999999148485e-05	8.999999999971918e-05
R ALA 146	-4.000000000067061e-05	1.999999999891422e-05	-1.0000000000878194e-05	2.9999999999792413e-05
R LEU 35	3.99999999986278e-05	-6.0000000000357544e-05	-1.000000000086487e-05	4.999999999949267e-05
R ASN 34	-9.999999999934062e-05	7.999999999952934e-05	-9.99999999990564e-06	8.999999999943499e-05
R ALA 31	-7.99999999991119e-05	6.0000000000322016e-05	-9.99999999939494e-06	6.999999999971696e-05
R GLN 132	9.999999999990905e-05	-6.000000000028649e-05	1.9999999999811283e-05	8.000000000009777e-05
R ILE 137	8.000000000000007e-05	-4.000000000032644e-05	1.9999999999836816e-05	6.000000000016326e-05
R GLN 29	-1.9999999998674412e-05	6.000000000170758e-05	2.0000000001516584e-05	4.000000000019099e-05
R LEU 25	4.00000000007239e-05	2.0000000000699458e-05	3.0000000000711678e-05	1.000000000001222e-05
R HIE 36	7.99999999996448e-05	-1.9999999997981634e-05	3.000000000083158e-05	4.9999999998813214e-05
R THR 38	2.842170943040401e-16	7.999999999753982e-05	3.999999999891202e-05	3.9999999998627796e-05
R THR 114	7.999999999952934e-05	4.973799150320702e-16	4.000000000001336e-05	3.999999999951598e-05
R LEU 37	3.9999999999249525e-05	4.000000000186077e-05	4.000000000055515e-05	1.3056233611613566e-15
R ASN 173	-4.0000000000759426e-05	0.0001399999999995316	4.999999999938609e-05	9.000000000014552e-05
R ASP 30	9.999999999763532e-05	4.000000000104364e-05	6.999999999933948e-05	2.9999999998295838e-05
R SER 183	-6.000000000015327e-05	0.00019999999999955164	6.999999999969918e-05	0.00012999999999985246
R SER 184	9.999999999971365e-05	0.00011999999999984468	0.00010999999999977917	1.0000000000065512e-05
R ALA 186	-6.000000000018657e-05	0.00027999999999982705	0.00010999999999982023	0.0001700000000000068
R TYR 181	0.0001000000000023249	0.00012000000000153221	0.00011000000000192856	9.999999999603655e-06
R ASN 162	-2.5579538487363606e-15	0.0002799999999984948	0.0001399999999979684	0.00014000000000052637
R ALA 180	0.00013999999999946054	0.00013999999999934952	0.00013999999999940503	5.551115123125783e-17
R GLY 112	7.99999999992096e-05	0.000199999999999676	0.0001399999999994428	6.00000000002332e-05
R GLU 139	1.9999999999527062e-05	0.00025999999999953616	0.0001399999999995316	0.00012000000000000454
R LYN 143	0.00020000000000013784	8.000000000064844e-05	0.00014000000000039315	5.99999999997447e-05
R VAL 10	-0.0008800000000002939	0.001179999999999346	0.0001499999999995261	0.00102999999999982
R MET 32	-4.000000000022652e-05	0.0003800000000020187	0.00017000000000089608	0.00021000000000112262
R ARG 109	0.00024000000000967247	0.00010000000000331966	0.00017000000000649606	7.000000000317641e-05
R ILE 185	0.00021999999999982477	0.00018000000000017335	0.00019999999999999906	1.9999999999825713e-05
R VAL 115	0.0002199999999996649	0.0002999999999999048	0.0002599999999997848	4.0000000000119936e-05
R VAL 167	0.0003400000000003445	0.00026000000000067305	0.00030000000000050874	3.999999999983571e-05
R LEU 106	0.000140000000001379	0.0005000000000001136	0.00032000000000074634	0.00017999999999936733
R MET 70	0.00035999999999722696	0.00042000000000022906	0.000389999999998728	3.0000000001501048e-05
R TRP 12	0.000520000000000902	0.00032000000000017794	0.00042000000000053995	0.00010000000000036203
R ALA 91	0.0005799999999998828	0.00033999999999999807	0.00045999999999994044	0.00011999999999994236
R GLN 187	6.0000000002844447e-05	0.0009600000000011732	0.0005100000000020088	0.0004499999999991644
R ASP 96	0.0005999999999968963	0.00043999999999954297	0.0005199999999982196	7.999999999867667e-05
R LEU 170	0.0008399999999999963	0.00022000000000041097	0.0005300000000002037	0.0003099999999997927
R VAL 117	0.0006199999999993367	0.0005799999999997141	0.0005999999999995254	1.9999999999811293e-05
R GLN 164	0.00025999999999953616	0.0009999999999980957	0.000629999999998816	0.0003699999999992798
R GLY 49	0.0027999999999991586	-0.0014524160000009446	0.000673791999999107	0.0021262080000000517
R HID 129	0.0007200000000023793	0.000820000000001162	0.0007700000000017707	4.999999999939135e-05
R VAL 97	0.000860000000001051	0.0007399999999991635	0.0008000000000001073	6.000000000094374e-05
R VAL 168	0.0007800000000007756	0.0008200000000001139	0.0008000000000004448	1.9999999999669154e-05
R GLY 172	0.0006200000000016281	0.0010000000000008136	0.0008100000000012209	0.00018999999999959273
R ILE 57	0.000439999999999241	0.0012600000000000478	0.0008499999999996444	0.00041000000000040337
R GLY 169	0.0007399999999992169	0.0009600000000007114	0.0008499999999999641	0.00011000000000074725
R SER 108	0.0008400000000006669	0.0008799999999993524	0.0008600000000000096	1.9999999999342755e-05
R GLN 116	0.00086000000000098	0.0008599999999995589	0.0008600000000002694	7.105318958063584e-16
R THR 155	0.000519999999999996	0.001439999999999273	0.0009799999999996346	0.0004599999999996385
R TRP 71	0.0010200000000014774	0.0010200000000007315	0.0010200000000011044	3.7296554733501353e-16
R PHE 120	0.001100000000000465	0.0009600000000000986	0.0010300000000002818	7.00000000001832e-05
R ASP 92	0.0009800000000012687	0.0013799999999966417	0.0011799999999989553	0.0001999999999976865
R TRP 90	0.00041999999999937644	0.0020600000000005458	0.0012399999999999612	0.0008200000000005847
R SER 158	0.001660000000000673	0.001099999999999255	0.0013799999999999642	0.00028000000000070904
R GLU 95	0.0010400000000007027	0.0022199999999995158	0.0016300000000001092	0.0005899999999994065
R GLY 154	0.0008399999999977936	0.00258000000000008	0.0017099999999989368	0.0008700000000011432
R LEU 151	0.001760000000000268	0.0018000000000007077	0.0017800000000004878	2.000000000021982e-05
R GLY 165	0.0015000000000002167	0.0021000000000001686	0.0018000000000001925	0.00029999999999997596
R PRO 122	0.002220000000002171	0.001400000000000925	0.0018100000000015482	0.0004100000000006231
R THR 128	0.001740000000000208	0.00191999999999922	0.001829999999999714	8.999999999950606e-05
R SER 152	0.0018799999999995266	0.0017800000000010208	0.0018300000000002737	4.99999999992529e-05
R PRO 125	0.0024600000000007684	0.0016200000000006476	0.002040000000000708	0.0004200000000000604
R ASP 40	0.00033999999999650754	0.004000000000001478	0.0021699999999989926	0.0018300000000024852
R SER 156	0.0026799999999994294	0.0018400000000013028	0.002260000000000366	0.00041999999999906327
R TYR 89	0.0018400000000007922	0.0027400000000004352	0.0022900000000006136	0.00044999999999982153
R ASN 13	0.004220000000000255	0.000599999999997749	0.002409999999999002	0.0018100000000012529
R THR 69	0.002519999999999669	0.0025200000000002378	0.0025199999999999537	2.842778923260818e-16
R GLU 127	0.0028999999999962255	0.0023200000000028354	0.0026099999999995302	0.00028999999999669503
R ALA 103	0.0019599999999980566	0.0033999999999984355	0.0026799999999982463	0.0007200000000001895
R GLY 102	0.002440000000000495	0.0034600000000006934	0.0029500000000005945	0.0005100000000000991
R GLY 157	0.003099999999999774	0.002940000000002012	0.003020000000000893	7.999999999888088e-05
R ARG 75	0.003279999999992924	0.002800000000003706	0.003039999999998315	0.0002399999999946089
R ALA 119	0.002459999999999871	0.0037199999999999542	0.0030899999999999127	0.0006300000000000416
R TRP 104	0.002479999999999514	0.0037000000000009512	0.0030900000000002323	0.0006100000000007187
R GLY 60	0.004899999999999949	0.002060000000001239	0.0034800000000005937	0.001419999999999355
R THR 74	0.00333999999999989	0.004220000000000184	0.003780000000000037	0.00044000000000014687
R GLY 76	0.003799999999998995	0.003980000000000708	0.0038899999999998515	9.000000000085632e-05
R GLU 107	0.003880000000004884	0.004660000000000366	0.004270000000002625	0.0003899999999977411
R SER 105	0.004040000000000035	0.005059999999999007	0.0045499999999995214	0.0005099999999994861
R GLY 87	0.004680000000000692	0.004740000000000358	0.0047100000000005245	2.9999999999832678e-05
R ALA 77	0.004900000000000393	0.0054599999999988035	0.005179999999999598	0.00027999999999920536
R HID 72	0.006119999999999202	0.00447999999999875	0.005299999999998976	0.0008200000000002259
R GLY 101	0.004180000000000863	0.006860000000000968	0.005520000000000915	0.0013400000000000525
R VAL 73	0.006219999999999324	0.0053600000000004755	0.005789999999999899	0.00042999999999942433
R GLY 8	0.01522000000000162	-0.0031399999999987215	0.006040000000001449	0.00918000000000017
R LYN 153	0.004800000000000999	0.007459999999997961	0.00612999999999948	0.0013299999999984813
R GLN 126	0.0028200000000008175	0.009720000000001363	0.006270000000001091	0.0034500000000002727
R GLY 123	0.006180000000001309	0.006640000000001878	0.006410000000001593	0.00023000000000028466
R HID 118	0.007999999999998763	0.006419999999999035	0.0072099999999989	0.0007899999999998642
R GLU 166	0.0046399999999960076	0.011619999999998071	0.008129999999997039	0.0034900000000010318
R LEU 51	0.014879999999999676	0.001879999999999775	0.008379999999999726	0.006499999999999951
R HIE 68	0.00874000000000058	0.008959999999999564	0.008850000000000073	0.00010999999999949158
R ARG 124	0.01021999999999025	0.010300000000000295	0.010259999999995273	4.000000000502213e-05
R TRP 52	0.014873439999998546	0.007179999999999076	0.01102671999999881	0.003846719999999735
R ALA 78	0.011679999999999935	0.0117999999999986	0.011739999999999268	5.999999999933229e-05
R GLU 11	0.015219999999998209	0.013239999999999554	0.014229999999998882	0.0009899999999993274
R SER 86	0.01564000000000064	0.016299999999999953	0.015970000000000296	0.00032999999999965696
R CYM 99	0.018560000000000798	0.02394000000000176	0.02125000000000128	0.00269000000000048
R GLU 5	0.13715518400000293	-0.022806271999998982	0.05717445600000197	0.07998072800000096
R GLU 9	0.06988000000000114	0.052259999999997	0.06106999999999907	0.008810000000002066
R CYM 7	0.1119199999999995	0.10707999999999857	0.10949999999999904	0.0024200000000004704
R GLU 83	0.17347806399999896	0.2474576959999989	0.21046787999999894	0.03698981599999997
R GLN 1	0.23330363200000137	0.20498847999999895	0.21914605600000014	0.014157576000001212
