# Supplementary material for: Structural Modifications Introduced by NS2B Cofactor Binding to the NS3 Protease of the Kyasanur Forest Disease Virus
Source: Int J Mol Sci. 2023 Jun 30;24(13):10907. doi: 10.3390/ijms241310907 (PMC10342073; doi:10.3390/ijms241310907)
Supplement: Supplementary file 1 [file ijms-24-10907-s001.zip › Supplementary_File_S5_db12424_decomp.csv]

	dec_01	dec_02	mean	std
L HIT 1	-14.199715392	-14.139302976	-14.169509183999999	0.030206208000000068
R TRP 6	-2.7923773920000015	-2.9960672159999997	-2.8942223040000004	0.10184491199999912
R GLU 5	-1.568755775999996	-1.7306167999999986	-1.6496862879999972	0.08093051200000134
R VAL 81	-1.575029328	-1.1319547039999995	-1.3534920159999997	0.22153731200000026
R THR 3	-1.1754966719999993	-1.227961088	-1.2017288799999997	0.026232208000000368
R VAL 80	-0.8414350399999987	-0.8813514400000017	-0.8613932400000002	0.01995820000000148
R TYR 43	-0.7341704000000003	-0.6633776160000002	-0.6987740080000002	0.035396392000000054
R ASP 82	-0.6284059840000015	-0.4588262080000007	-0.543616096000001	0.0847898880000004
R TYR 46	-0.4446002719999995	-0.548494223999999	-0.4965472479999993	0.051946975999999756
R ALA 4	-0.337868848000001	-0.6230943519999997	-0.4804816000000004	0.14261275199999937
R PRO 48	-0.5904454880000014	-0.34043660799999953	-0.46544104800000047	0.12500444000000094
R LYN 64	-0.5300576959999996	-0.33768019200000315	-0.4338689440000014	0.09618875199999824
R LYN 39	-0.28902016	-0.23385707200000014	-0.26143861600000007	0.027581543999999944
R HID 54	-0.0029656639999986467	-0.2084308959999983	-0.10569827999999848	0.10273261599999983
R GLY 65	-0.04280192000000088	-0.12454276800000087	-0.08367234400000087	0.040870423999999995
R LEU 2	-0.06465999999999887	-0.07637999999999884	-0.07051999999999886	0.005859999999999983
R ALA 84	-0.06932271999999884	-0.07123657599999877	-0.0702796479999988	0.000956927999999968
R ARG 44	-0.05350000000000023	-0.07836000000000183	-0.06593000000000103	0.012430000000000802
R GLU 83	-0.1781871519999993	0.05366312000000008	-0.06226201599999961	0.11592513599999968
R ALA 63	-0.11745832000000006	-0.0013450240000008851	-0.059401672000000474	0.058056647999999586
R LEU 79	-0.035700000000001564	-0.07308000000000142	-0.05439000000000149	0.01868999999999993
R LEU 50	-0.10800089600000039	-0.00047999999999955636	-0.05424044799999997	0.05376044800000041
R ILE 45	-0.040600000000000185	-0.04493999999999889	-0.04276999999999954	0.002169999999999353
R GLY 41	-0.06712000000000018	-0.01819999999999874	-0.04265999999999946	0.02446000000000072
R LEU 67	-0.04005377599999939	-0.0390400000000006	-0.039546887999999995	0.0005068879999993933
R SER 47	-0.032870367999999935	-0.011186159999999935	-0.022028263999999936	0.010842104
R ILE 85	-0.009199999999999342	-0.03300761600000015	-0.021103807999999745	0.011903808000000404
R GLY 49	-0.03762879999999955	-0.003220960000000801	-0.020424880000000176	0.017203919999999377
R ALA 42	-0.01949999999999873	-0.013400000000000158	-0.016449999999999444	0.003049999999999286
R TYR 61	-0.01829999999999927	-0.012659999999999698	-0.015479999999999484	0.002819999999999787
R VAL 66	-0.012179999999999146	-0.009659999999999726	-0.010919999999999437	0.0012599999999997101
R VAL 59	-0.010000000000001102	-0.006700000000000586	-0.008350000000000843	0.001650000000000258
R TYR 100	-0.0030799999999999274	-0.0050800000000000975	-0.0040800000000000124	0.001000000000000085
R GLY 58	-0.0027199999999983327	-0.0027399999999996537	-0.002729999999998993	1.0000000000660522e-05
R PRO 88	-0.0018599999999999684	-0.001860000000000488	-0.0018600000000002282	2.597749762790155e-16
R VAL 98	-0.0018000000000004234	-0.0008199999999991192	-0.0013099999999997714	0.0004900000000006521
R TYR 171	-0.0012200000000012778	-0.001319999999999979	-0.0012700000000006283	4.9999999999350586e-05
R ILE 161	-0.0009199999999994901	-0.0010799999999989618	-0.000999999999999226	7.999999999973583e-05
R ARG 142	-0.0004799999999966076	-0.0005400000000025785	-0.000509999999999593	3.000000000298543e-05
R MET 70	-0.0006399999999965655	-0.0003600000000008985	-0.000499999999998732	0.0001399999999978335
R ILE 160	-0.00039999999999936977	-0.0005400000000012528	-0.0004700000000003113	7.000000000094152e-05
R ARG 109	-0.0002799999999984948	-0.0006400000000007822	-0.0004599999999996385	0.0001800000000011437
R ARG 94	-0.0003599999999988768	-0.0005200000000024829	-0.00044000000000067986	8.000000000180305e-05
R PRO 14	-0.0002999999999998337	-0.0005199999999994808	-0.0004099999999996573	0.00010999999999982356
R TRP 110	-0.0003800000000001935	-0.00037999999999918546	-0.0003799999999996895	5.040184871206781e-16
R TYR 181	-0.0003400000000018366	-0.0001600000000010482	-0.00025000000000144243	9.000000000039421e-05
R VAL 93	-0.0003000000000001357	-0.0001800000000000246	-0.00024000000000008016	6.000000000005556e-05
R LEU 16	-0.00032000000000026674	-0.000140000000000029	-0.00023000000000014787	9.000000000011887e-05
R PRO 148	-0.00026000000000003353	-0.00018000000000052197	-0.00022000000000027775	3.999999999975578e-05
R ARG 28	-0.000259999999996694	-0.00016000000000076397	-0.00020999999999872897	4.9999999997965e-05
R ARG 111	-0.00016000000000133242	-0.00024000000000398814	-0.0002000000000026603	4.000000000132786e-05
R ILE 149	-0.00015999999999939175	-0.00024000000000171885	-0.0002000000000005553	4.000000000116355e-05
R ASN 173	-0.00020000000000209184	-0.0001799999999994384	-0.00019000000000076513	1.0000000001326724e-05
R LYN 176	-3.999999999987125e-05	-0.0003199999999993608	-0.00017999999999961601	0.00013999999999974477
R ASN 18	-5.9999999998865404e-05	-0.0002600000000003888	-0.00015999999999962713	0.00010000000000076171
R VAL 17	-0.0001399999999997803	-0.00011999999999975585	-0.00012999999999976808	1.0000000000012224e-05
R PRO 133	-0.000139999999999052	-0.00011999999999976474	-0.00012999999999940837	9.999999999643622e-06
R LEU 138	-0.00019999999999885886	-5.999999999975358e-05	-0.00012999999999930623	6.999999999955264e-05
R LEU 144	-0.000259999999999998	2.000000000034419e-05	-0.00011999999999982692	0.00014000000000017113
R CYM 131	-8.000000000180308e-05	-0.00012000000000284672	-0.0001000000000023249	2.0000000000521825e-05
R VAL 182	-5.9999999999966744e-05	-0.00013999999999956715	-9.999999999976694e-05	3.9999999999800205e-05
R ASN 140	-7.999999999952934e-05	-0.00011999999999972033	-9.999999999962483e-05	2.0000000000095496e-05
R GLN 130	-5.999999999858119e-05	-0.00014000000000052637	-9.999999999955377e-05	4.0000000000972594e-05
R LEU 175	-7.999999999967144e-05	-0.00010000000000101039	-9.000000000034092e-05	1.0000000000669474e-05
R GLY 141	-0.00016000000000006233	-2.0000000000193196e-05	-9.000000000012777e-05	6.999999999993456e-05
R ILE 57	-5.9999999999604817e-05	-0.00012000000000013333	-8.999999999986907e-05	3.0000000000264258e-05
R GLY 134	-0.00010000000000049525	-6.0000000000801634e-05	-8.000000000064844e-05	1.999999999984681e-05
R GLY 33	6.00000000005263e-05	-0.00022000000000117482	-8.000000000032426e-05	0.00014000000000085054
R GLN 29	-5.999999999858119e-05	-0.00010000000000104592	-7.999999999981355e-05	2.0000000001232367e-05
R VAL 147	-6.000000000132566e-05	-8.000000000053297e-05	-7.000000000092932e-05	9.999999999603655e-06
R ASN 178	-0.00014000000000038426	-1.4210854715202005e-15	-7.000000000090267e-05	6.999999999948158e-05
R ASN 34	1.9999999999527062e-05	-0.00016000000000076397	-7.000000000061845e-05	9.000000000014552e-05
R LEU 25	-0.00013999999999985134	-1.7763568394002506e-16	-7.00000000000145e-05	6.999999999983686e-05
R GLY 145	-9.999999999948272e-05	-4.000000000026205e-05	-6.999999999987238e-05	2.9999999999610335e-05
R HIE 36	-6.000000000004668e-05	-7.999999999946716e-05	-6.999999999975692e-05	9.99999999971024e-06
R LYN 26	4.000000000022652e-05	-0.00016000000000037317	-6.000000000007333e-05	0.00010000000000029984
R VAL 27	-2.0000000000433005e-05	-9.999999999934062e-05	-5.999999999988681e-05	3.99999999994538e-05
R ASN 162	-0.0001200000000008572	1.1368683772161603e-15	-5.9999999999860167e-05	6.0000000000997034e-05
R ALA 180	-1.999999999970581e-05	-7.999999999976471e-05	-4.999999999973526e-05	3.000000000002945e-05
R MET 32	5.329070518200751e-17	-8.000000000076391e-05	-4.000000000035531e-05	4.00000000004086e-05
R LEU 136	-7.999999999874774e-05	1.4210854715202004e-16	-3.9999999999302814e-05	3.9999999999444926e-05
R LYN 143	-7.999999999787733e-05	1.9999999997644125e-05	-3.0000000000116603e-05	4.9999999997760725e-05
R ASN 24	4.0000000001612076e-05	-0.00010000000000047749	-2.9999999999432706e-05	7.000000000104479e-05
R ALA 31	-0.00011999999999870781	6.000000000102368e-05	-2.9999999998842066e-05	8.999999999986574e-05
R LEU 35	3.9999999999444926e-05	-7.999999999967144e-05	-2.0000000000113257e-05	5.999999999955818e-05
R LEU 37	-9.999999999948272e-05	6.000000000037531e-05	-1.9999999999553703e-05	7.999999999992902e-05
R ILE 137	8.881784197001252e-16	-2.0000000000139904e-05	-9.999999999625863e-06	1.0000000000514041e-05
R VAL 23	-3.999999999997783e-05	3.999999999987125e-05	-5.329192490945156e-17	3.9999999999924536e-05
R GLN 132	0.0	1.999999999966917e-05	9.999999999834585e-06	9.999999999834585e-06
R VAL 167	-0.0001399999999999224	0.00015999999999966264	9.999999999870112e-06	0.00014999999999979252
R GLY 174	3.999999999837911e-05	-1.999999999841684e-05	9.999999999981134e-06	2.9999999998397973e-05
R GLU 19	8.000000000208729e-05	-4.000000000303317e-05	1.999999999952706e-05	6.000000000256023e-05
R GLY 20	2.000000000055735e-05	2.0000000001125783e-05	2.0000000000841566e-05	2.8421682325349695e-16
R GLU 22	0.00014000000000066848	-9.999999999649845e-05	2.0000000002085014e-05	0.00011999999999858347
R GLY 112	3.9999999999658087e-05	1.99999999997047e-05	2.999999999968139e-05	9.999999999976694e-06
R ALA 163	9.999999999989129e-05	-3.9999999998805436e-05	3.0000000000542925e-05	6.999999999934836e-05
R GLU 179	2.0000000002369234e-05	7.999999999867668e-05	5.000000000052296e-05	2.9999999998153723e-05
R LEU 106	-1.9999999998248087e-05	0.00012000000000096378	5.0000000001357844e-05	6.999999999960594e-05
R GLY 21	8.881784197001252e-16	0.00012000000000083943	6.0000000000863806e-05	5.999999999997563e-05
R ALA 146	9.999999999976694e-05	3.999999999937831e-05	6.999999999957263e-05	3.0000000000194317e-05
R TRP 71	-0.00010000000000024323	0.00027999999999866353	8.999999999921015e-05	0.0001899999999994534
R THR 177	0.00010000000000047749	7.99999999996004e-05	9.000000000003894e-05	1.0000000000438545e-05
R THR 38	-2.00000000018008e-05	0.00022000000000218733	0.00010000000000019326	0.00012000000000199407
R GLU 113	9.999999999649845e-05	0.0001400000000012369	0.00011999999999886768	2.0000000002369224e-05
R THR 114	0.00012000000000050192	0.00011999999999950717	0.00012000000000000454	4.973777466277252e-16
R SER 184	0.00016000000000017777	0.0001000000000005441	0.00013000000000036095	2.9999999999816835e-05
R GLU 139	0.00014000000000152112	0.00017999999999744886	0.000159999999999485	1.9999999997963867e-05
R GLU 135	0.0001999999999981128	0.0001200000000042678	0.0001600000000011903	3.9999999996922495e-05
R ASP 30	0.00030000000000484305	4.000000000019099e-05	0.00017000000000251701	0.00013000000000232604
R SER 183	-5.062616992290713e-16	0.0004000000000009685	0.0002000000000002311	0.00020000000000073738
R ALA 91	3.999999999933834e-05	0.0003799999999978887	0.00020999999999861353	0.00016999999999927517
R VAL 115	0.00037999999999932754	9.999999999930509e-05	0.0002399999999993163	0.00014000000000001124
R ALA 186	0.00013999999999757316	0.00037999999999892785	0.0002599999999982505	0.00012000000000067734
R LEU 170	0.00039999999999839274	0.00014000000000130797	0.00026999999999985033	0.0001299999999985424
R PRO 159	0.0007999999999995055	-0.0002399999999996383	0.0002799999999999336	0.0005199999999995719
R ILE 185	0.000359999999998889	0.0002200000000003699	0.0002899999999996294	6.999999999925954e-05
R VAL 10	-0.0006599999999994566	0.00127999999999993	0.00031000000000023674	0.0009699999999996933
R HID 129	0.00011999999999936505	0.0005799999999999539	0.0003499999999996595	0.00023000000000029442
R ASP 92	0.0003200000000012437	0.0005000000000006821	0.00041000000000096287	8.999999999971918e-05
R PRO 121	0.0009399999999979514	6.0000000000535184e-05	0.0004999999999992432	0.0004399999999987081
R GLY 172	0.0005599999999991568	0.0004399999999998627	0.0004999999999995097	5.999999999964703e-05
R GLY 62	0.003257152000000989	-0.0022200000000002617	0.0005185760000003636	0.0027385760000006253
R SER 108	0.0005600000000004801	0.0005999999999993299	0.000579999999999905	1.9999999999424883e-05
R ASP 150	0.0005999999999980332	0.0005999999999974648	0.000599999999997749	2.8422360468683544e-16
R VAL 97	0.0006799999999995165	0.0005200000000022697	0.0006000000000008931	7.999999999862338e-05
R ASP 15	0.0008999999999963393	0.00036000000000001363	0.0006299999999981765	0.0002699999999981628
R TRP 12	0.0010199999999994526	0.0003999999999986592	0.0007099999999990559	0.0003100000000003967
R GLN 164	0.0010199999999974806	0.0004199999999994475	0.0007199999999984641	0.00029999999999901655
R VAL 117	0.0007999999999994856	0.0007000000000006778	0.0007500000000000818	4.9999999999403874e-05
R VAL 168	0.0009400000000002606	0.0005999999999994188	0.0007699999999998397	0.0001700000000004209
R GLN 187	0.000739999999997849	0.000820000000000789	0.000779999999999319	4.000000000146996e-05
R GLU 95	0.00054000000000201	0.0010199999999974806	0.0007799999999997453	0.0002399999999977353
R LEU 51	-0.0008999999999991104	0.0026200000000004844	0.000860000000000687	0.0017599999999997973
R GLY 169	0.0009400000000011666	0.0010400000000011468	0.0009900000000011566	4.99999999999901e-05
R SER 158	0.0011000000000002408	0.0009199999999987785	0.0010099999999995096	9.000000000073115e-05
R LEU 151	0.0010799999999991528	0.0013199999999992684	0.0011999999999992106	0.00012000000000005778
R GLN 116	0.0013199999999996238	0.0010799999999997567	0.0011999999999996902	0.00011999999999993353
R ASN 13	0.0019800000000019225	0.0009999999999986643	0.0014900000000002934	0.0004900000000016291
R THR 155	0.0019599999999999084	0.0015800000000002967	0.0017700000000001027	0.00018999999999980588
R TRP 90	0.0016799999999987136	0.0019399999999999197	0.0018099999999993165	0.00013000000000060305
R PHE 120	0.003940000000000046	-0.00013999999999937175	0.0019000000000003372	0.0020399999999997087
R SER 152	0.001680000000000117	0.002439999999999163	0.00205999999999964	0.00037999999999952297
R ASP 96	0.0019800000000009276	0.0021799999999990403	0.0020799999999999838	9.999999999905636e-05
R PRO 125	0.0038000000000013314	0.0012000000000010314	0.0025000000000011814	0.00130000000000015
R GLY 165	0.0028600000000005466	0.0021599999999993	0.0025099999999999233	0.00035000000000062325
R TYR 89	0.002499999999999254	0.0026200000000022074	0.002560000000000731	6.0000000001476624e-05
R GLY 8	0.00986000000000132	-0.0043800000000015875	0.0027399999999998667	0.007120000000001454
R PRO 122	0.0029600000000001535	0.0026799999999979995	0.0028199999999990767	0.00014000000000107698
R THR 128	0.0029999999999999714	0.002739999999999796	0.002869999999999884	0.00013000000000008773
R GLY 154	0.0032999999999984196	0.0027999999999999223	0.003049999999999171	0.00024999999999924865
R ALA 103	0.0033599999999981956	0.003060000000000003	0.003209999999999099	0.00014999999999909639
R SER 156	0.003139999999999854	0.003360000000000056	0.003249999999999955	0.00011000000000010112
R THR 69	0.0035199999999998965	0.003579999999999686	0.003549999999999791	2.9999999999894694e-05
R ARG 75	0.00310000000000457	0.004039999999995984	0.003570000000000277	0.00046999999999570714
R ALA 119	0.003939999999999663	0.003919999999998432	0.003929999999999047	1.0000000000615853e-05
R HID 72	0.004239999999999868	0.003680000000000916	0.003960000000000392	0.000279999999999476
R GLY 157	0.0039200000000004205	0.00409999999999954	0.004009999999999981	8.999999999955962e-05
R SER 105	0.003880000000001065	0.004299999999999962	0.004090000000000513	0.00020999999999944848
R GLN 56	0.005839999999999179	0.0023799999999997113	0.004109999999999446	0.001729999999999734
R GLY 87	0.0037000000000008094	0.004679999999999289	0.00419000000000005	0.0004899999999992397
R GLU 107	0.004320000000000448	0.004379999999999029	0.004349999999999738	2.9999999999290577e-05
R GLY 102	0.004440000000000204	0.004480000000000626	0.004460000000000415	2.000000000021082e-05
R ARG 55	0.012419999999997345	-0.0033346239999985984	0.004542687999999373	0.007877311999997971
R TRP 52	0.004060000000000734	0.005539999999999629	0.004800000000000182	0.0007399999999994477
R GLY 76	0.004999999999998046	0.005439999999999401	0.005219999999998724	0.00022000000000067755
R GLY 53	0.010928719999999998	0.0003920639999994435	0.005660391999999721	0.005268328000000277
R HIE 68	0.005880000000001937	0.005600000000001763	0.0057400000000018495	0.00014000000000008667
R LYN 153	0.005619999999998679	0.006099999999998875	0.005859999999998778	0.0002400000000000982
R GLY 101	0.006339999999999097	0.0060200000000005275	0.006179999999999812	0.00015999999999928485
R GLY 60	0.007620000000000306	0.00511999999999988	0.006370000000000093	0.0012500000000002132
R THR 74	0.006180000000000305	0.006940000000000239	0.006560000000000272	0.00037999999999996717
R VAL 73	0.006360000000000596	0.006859999999996837	0.006609999999998717	0.00024999999999812065
R GLU 127	0.006179999999998529	0.007059999999998468	0.006619999999998499	0.0004399999999999695
R ALA 77	0.007820000000000374	0.006660000000000874	0.007240000000000624	0.0005799999999997496
R GLY 123	0.0069199999999985055	0.007719999999999159	0.007319999999998833	0.00040000000000032674
R ARG 124	0.007320000000003688	0.008059999999995284	0.007689999999999486	0.00036999999999579817
R TRP 104	0.00876000000000058	0.009060000000000379	0.00891000000000048	0.00014999999999989935
R GLN 126	0.010320000000000534	0.009600000000000363	0.009960000000000448	0.0003600000000000851
R ALA 78	0.008560000000000678	0.011399999999998864	0.00997999999999977	0.001419999999999093
R GLU 166	0.011919999999998368	0.008939999999999487	0.010429999999998926	0.0014899999999994406
R HID 118	0.01082000000000086	0.011140000000000452	0.010980000000000656	0.00015999999999979572
R ASP 40	0.0055200000000037615	0.02443999999999562	0.014979999999999691	0.00945999999999593
R SER 86	0.014281840000000523	0.01750000000000048	0.015890920000000502	0.001609079999999979
R CYM 99	0.0248799999999963	0.02765999999999934	0.026269999999997823	0.0013900000000015202
R GLU 11	0.03926000000000442	0.022120000000008987	0.030690000000006705	0.008569999999997718
R GLU 9	0.10213790399999993	0.06263999999999442	0.08238895199999718	0.019748952000002755
R CYM 7	0.20495999999999825	0.2605599999999974	0.23275999999999783	0.027799999999999575
R GLN 1	0.22810756800000034	0.2964989599999984	0.26230326399999937	0.03419569599999904
